# Supplementary material for: Engineered Saccharomyces cerevisiae for High-Yield and Sustainable Production of α-Bisabolol via Combinatorial Genomic Integration and Pathway Amplification
Source: J Fungi (Basel). 2026 Mar 31;12(4):251. doi: 10.3390/jof12040251 (PMC13118236; doi:10.3390/jof12040251)
Supplement: Supplementary file 1 [file jof-12-00251-s001.zip]

Archive with 1 entries (1 files):
- jof-4215827-supplementary.pdf
